# Supplementary material for: Synthesis and Biological Activity of N-acyl Anabasine and Cytisine Derivatives with Adamantane, Pyridine and 1,2-Azole Fragments
Source: Molecules. 2022 Oct 31;27(21):7387. doi: 10.3390/molecules27217387 (PMC9656753; doi:10.3390/molecules27217387)
Supplement: Supplementary file 1 [file molecules-27-07387-s001.zip]

Archive with 3 entries (3 files):
- IR.pdf
- MS.pdf
- NMR.pdf
